# Supplementary material for: Distribution of large lungworms (Nematoda: Dictyocaulidae) in free-roaming populations of red deer Cervus elaphus (L.) with the description of Dictyocaulus skrjabini n. sp
Source: Parasitology. 2023 Aug 24;150(10):956–66. doi: 10.1017/S003118202300080X (PMC10577652; doi:10.1017/S003118202300080X)
Supplement: Supplementary file 1 [file S003118202300080Xsup.zip]

Archive with 6 entries (6 files):
- S003118202300080Xsup001.docx
- S003118202300080Xsup002.docx
- S003118202300080Xsup003.docx
- S003118202300080Xsup004.docx
- S003118202300080Xsup005.docx
- S003118202300080Xsup006.docx
